# Supplementary material for: Integrative metabolomic and transcriptomic reveals potential mechanism for promotion of ginsenoside synthesis in Panax ginseng leaves under different light intensities
Source: Front Bioeng Biotechnol. 2023 Nov 22;11:1298501. doi: 10.3389/fbioe.2023.1298501 (PMC10703391; doi:10.3389/fbioe.2023.1298501)
Supplement: Supplementary file 1 [file DataSheet1.ZIP]

Archive with 6 entries (5 files):
- data/
- data/Table S1 Differential terpenoids of different light intensities.xlsx
- data/Table S2 DEGs of photosynthetic pathway.xlsx
- data/Table S3 DEGs of photosynthesis-antenna proteins pathway.xlsx
- data/Table S4 DEGs of carbon fixation in photosynthetic organisms pathway.xlsx
- data/Table S5 DEGs of TCA cycle pathway.xlsx
