# Supplementary material for: Integrative metabolomic and transcriptomic reveals potential mechanism for promotion of ginsenoside synthesis in Panax ginseng leaves under different light intensities
Source: Front Bioeng Biotechnol. 2023 Nov 22;11:1298501. doi: 10.3389/fbioe.2023.1298501 (PMC10703391; doi:10.3389/fbioe.2023.1298501)
Supplement: Supplementary file 1 [file DataSheet1.ZIP › data/Table S1 Differential terpenoids of different light intensities.xlsx]

## Sheet: Sheet1
Class	Compounds
	up	down
Monoterpenoids	Genipin	Gentiolactone
	sweroside
	Genipin-1-O-（2''-O-apiosyl）glucoside
Triterpene	27,28-Dicarboxyl ursolic acid
Triterpene Saponin	chikusetsusaponin L9a	Quinquenoside R1
	Pseudoginsenoside RT5	malonyl ginsenoside Rc
	Notoginsenoside R9	Notoginsenoside Fc
	ginsenoside Rh12
	oleanolic acid-3-O-xylosyl（1→3）glucuronide
	ginsenoside F4
	Notoginsenoside R2
	Majoroside R2
	Notoginsenoside R1
	Calenduloside C
	Gypenoside XLIX
	Aralia saponin VI*
	Aralia saponin IV*
