# Supplementary material for: Integrative metabolomic and transcriptomic reveals potential mechanism for promotion of ginsenoside synthesis in Panax ginseng leaves under different light intensities
Source: Front Bioeng Biotechnol. 2023 Nov 22;11:1298501. doi: 10.3389/fbioe.2023.1298501 (PMC10703391; doi:10.3389/fbioe.2023.1298501)
Supplement: Supplementary file 1 [file DataSheet1.ZIP › data/Table S2 DEGs of photosynthetic pathway.xlsx]

## Sheet: Sheet1
Gene Name	Gene ID	log2FC	Regulated	Annotation
PhotosynthsisⅡ
PSBI	novel.3652	2.63	up	Photosystem II reaction center protein I
PSBK	EVM0038268	1.49	up	Photosystem II reaction center protein K
PsbP	EVM0007930	1.04	up	PsbP domain-containing protein 1
PsbP	EVM0040150	1.01	up	PsbP-like protein 1
PsbP	EVM0034488	1.11	up	Photosynthetic NDH subunit of lumenal location 1
PsbQ	EVM0014189	1.21	up	Photosynthetic NDH subunit of lumenal location 3
PsbQ	EVM0008820	2.91	up	Photosynthetic NDH subunit of lumenal location 2
PsbQ	EVM0039837	1.35	up	Photosynthetic NDH subunit of lumenal location 3
Psb27	EVM0036241	1.12	up	Photosystem II repair protein PSB27-H1
Psb27	EVM0033786	1.1	up	Photosystem II repair protein PSB27-H1
PSB28	EVM0044348	1.69	up	Photosystem II reaction center PSB28 protein
PSB28	EVM0032714	1.31	up	Photosystem II reaction center PSB28 protein
PSB28	EVM0054509	1.89	up	Photosystem II reaction center PSB28 protein
PSB28	novel.4749	1.03	up	Photosystem II reaction center PSB28 protein
F-type ATPase
gamma	EVM0053193	1.38	up	ATP synthase gamma chain
gamma	EVM0058335	1.24	up	ATP synthase gamma chain
PhotosynthsisⅠ
PSAO	EVM0041940	-1.31	down	Photosystem I subunit O
PSAO	EVM0004629	-1.2	down	Photosystem I subunit O
Photosynthethic eletron transport
FD PetF	EVM0030144	-1.35	down	Ferredoxin-3
FD PetF	EVM0056371	-1.05	down	Ferredoxin-3
FNR PetD	EVM0058626	-1.16	down	Ferredoxin--NADP reductase
FNR PetD	EVM0028264	-1.99	down	Ferredoxin--NADP reductase
