# Supplementary material for: Integrative metabolomic and transcriptomic reveals potential mechanism for promotion of ginsenoside synthesis in Panax ginseng leaves under different light intensities
Source: Front Bioeng Biotechnol. 2023 Nov 22;11:1298501. doi: 10.3389/fbioe.2023.1298501 (PMC10703391; doi:10.3389/fbioe.2023.1298501)
Supplement: Supplementary file 1 [file DataSheet1.ZIP › data/Table S3 DEGs of photosynthesis-antenna proteins pathway.xlsx]

## Sheet: Sheet1
Gene Name	Gene ID	log2FC	Regulated	Annotation
LHCI	EVM0036004	-1.44	down	Chlorophyll a-b binding protein P4, chloroplastic
LHCI	EVM0016776	-1.43	down	Chlorophyll a-b binding protein, chloroplastic
LHCII	EVM0052868	-1.33	down	Chlorophyll a-b binding protein 37, chloroplastic
LHCII	EVM0019610	-1.13	down	Chlorophyll a-b binding protein 37
LHCA6	EVM0055650	1.17	up	Photosystem I chlorophyll a/b-binding protein 6, chloroplastic
LHCI	EVM0065910	2.25	up	Chlorophyll a-b binding protein 7, chloroplastic
