# Supplementary material for: Integrative metabolomic and transcriptomic reveals potential mechanism for promotion of ginsenoside synthesis in Panax ginseng leaves under different light intensities
Source: Front Bioeng Biotechnol. 2023 Nov 22;11:1298501. doi: 10.3389/fbioe.2023.1298501 (PMC10703391; doi:10.3389/fbioe.2023.1298501)
Supplement: Supplementary file 1 [file DataSheet1.ZIP › data/Table S4 DEGs of carbon fixation in photosynthetic organisms pathway.xlsx]

## Sheet: Sheet1
Gene ID	pvalue	log2FC	Regulated	Annotation
EVM0036978	7.11844e-15	1.21	up	Malate dehydrogenase, chloroplastic; EC=1.1.1.37
EVM0050469	1.0476e-52	1.88	up	Malate dehydrogenase, chloroplastic; EC=1.1.1.37
EVM0037162	7.03668e-44	1.22	up	Glyceraldehyde-3-phosphate dehydrogenase GAPCP2, chloroplastic; EC=1.2.1.12
EVM0025124	0.00250247	1.47	up	Glyceraldehyde-3-phosphate dehydrogenase, cytosolic; EC=1.2.1.12
EVM0008230	1.15892e-25	1.09	up	Glyceraldehyde-3-phosphate dehydrogenase GAPCP2, chloroplastic; EC=1.2.1.12
EVM0029471	9.36293e-50	1.03	up	Transketolase, chloroplastic；EC=2.2.1.1
EVM0037164	1.49365e-74	1.92	up	Phosphoenolpyruvate carboxylase 2; EC=4.1.1.31;
EVM0049949	3.88124e-183	2.06	up	Phosphoenolpyruvate carboxylase 2; EC=4.1.1.31;
EVM0037876	4.89718e-17	1.01	up	Phosphoenolpyruvate carboxylase; EC=4.1.1.31;
EVM0000066	1.75286e-119	1.76	up	Phosphoenolpyruvate carboxylase 2; EC=4.1.1.31;
EVM0016807	1.34117e-39	1.46	up	Phosphoenolpyruvate carboxylase 2; EC=4.1.1.31;
novel.1540	2.11828e-07	4.85	up	ABC transporter F family member 2;ABCF.2
EVM0025965	0.000300652	1.43	up	Ribulose bisphosphate carboxylase small subunit, chloroplastic 6 ECO:0000255
EVM0043271	2.11448e-61	-1.43	down	Phosphoenolpyruvate carboxykinase (ATP) 1; EC=4.1.1.49
EVM0052243	8.75071e-110	-1.3	down	Phosphoenolpyruvate carboxykinase (ATP) 1 ; EC=4.1.1.49
EVM0055511	6.09347e-21	-1.21	down	Kinase-interacting protein 1 ; EC=3.1.3.11
