# Supplementary material for: Integrative metabolomic and transcriptomic reveals potential mechanism for promotion of ginsenoside synthesis in Panax ginseng leaves under different light intensities
Source: Front Bioeng Biotechnol. 2023 Nov 22;11:1298501. doi: 10.3389/fbioe.2023.1298501 (PMC10703391; doi:10.3389/fbioe.2023.1298501)
Supplement: Supplementary file 1 [file DataSheet1.ZIP › data/Table S5 DEGs of TCA cycle pathway.xlsx]

## Sheet: Sheet1
Gene ID	pvalue	log2FC	Regulated	Annotation
EVM0036978	7.11844e-15	1.20509	up	Malate dehydrogenase, chloroplastic; EC=1.1.1.37
EVM0050469	1.0476e-52	1.87972	up	Malate dehydrogenase, chloroplastic; EC=1.1.1.37 Precursor;
EVM0060542	1.08183e-07	1.07657	up	Pyruvate dehydrogenase E1 component subunit alpha-3, chloroplastic; EC=1.2.4.1
EVM0000761	8.55416e-05	1.65227	up	Pyruvate dehydrogenase E1 component subunit alpha, mitochondrial; EC=1.2.4.1
EVM0010098	0.0130953	1.40506	up	Dihydrolipoyl dehydrogenase 2, chloroplastic; EC=1.8.1.4
EVM0020309	0.0106458	1.55473	up	Dihydrolipoyl dehydrogenase 1, chloroplastic; EC=1.8.1.4
EVM0019542	7.88994e-09	-1.06947	down	Dihydrolipoyllysine-residue acetyltransferase component 3 of pyruvate dehydrogenase complex, mitochondrial; EC=2.3.1.12
EVM0043271	2.11448e-61	-1.43472	down	Phosphoenolpyruvate carboxykinase (ATP) 1; EC=4.1.1.49
EVM0052243	8.75071e-110	-1.2956	down	Phosphoenolpyruvate carboxykinase (ATP) 1; EC=4.1.1.49
